# Supplementary material for: A Bioactive Extract Rich in Triterpenic Acid and Polyphenols from Olea europaea Promotes Systemic Immunity and Protects Atlantic Salmon Smolts Against Furunculosis
Source: Front Immunol. 2021 Nov 12;12:737601. doi: 10.3389/fimmu.2021.737601 (PMC8633542; doi:10.3389/fimmu.2021.737601)
Supplement: Supplementary file 1 [file DataSheet_1.xlsx]

## Sheet: Ms Info
Title of the manuscript:	A bioactive extract rich in triterpenic acid and polyphenols from Olea europaea promotes systemic immunity and protects Atlantic salmon smolts against furunculosis
Author list:	Ricardo Salomón, M. Dolors Furones, Felipe E. Reyes-López, Lluis Tort, Joana P. Firmino, M. Angeles Esteban, Cristóbal Espinosa Ruíz, José C. Quintela, José M. Pinilla-Rosas, Eva Vallejos-Vidal, Enric Gisbert

## Sheet: Supp. Table 1
Supplementary Table 1 – Summary of the differentially expressed genes (DEGs) obtained from the microarray-based transcriptomic analysis for the head kidney of juvenile Atlantic salmon smolts fed 0.15% AQUOLIVE® supplemented diet. Table lists the DEGs descriptions and their corresponding acronyms, absolute log2 fold change (|log2 FC|), and P-value. N/A defines the gene description for unknown gene…
Gene description	Gene Acronym	FC (log2)	P-value
Aquaporin 10	aqp10a	5.33839	0.00170335
Fascin actin-bundling protein 2, retinal	fscn2	4.64517	0.00942347
Unknown gene	lnp1	4.59432	0.0157517
Leukemia NUP98 fusion partner 1	kif5c	4.18236	0.00185627
RNA binding motif protein 20	rbm20	3.95707	0.0279613
Coiled-coil domain containing 88A	ccdc88a	3.92661	0.00590693
Transcription factor 12	tcf12	3.88683	0.0199517
Tetratricopeptide repeat domain 17	ttc17	3.64657	0.00522065
ADP-ribosylhydrolase like 1	adprhl1	3.44708	0.000300891
ADAM metallopeptidase domain 11	adam11	3.42612	0.0426929
Ribosomal protein L26	rpl26	3.4261	0.0242863
Kinesin family member 23	kif23	3.42034	0.000210934
Vesicle associated membrane protein 2	vamp2	3.40278	0.0171384
Unknown gene	n/a	3.30822	0.0120926
Protein tyrosine phosphatase receptor type M	ptprm	3.234	0.0118656
Unknown gene	n/a	3.16584	0.00136549
Nuclear receptor subfamily 1 group D member 2	nr1d2b	3.14746	0.0181212
CDC42 effector protein 1	cdc42ep1a	3.10886	0.0301644
Unknown gene	n/a	3.10443	4.80628e-05
Polyhomeotic homolog 1	phc1	3.09123	0.0434031
UDP glycosyltransferase family 3 member A2	ugt5e1	3.05764	0.0140153
H4 histone 16	h4-16	3.05645	0.000779084
SMCR8-C9orf72 complex subunit	smcr8	3.02554	0.00719728
Muscle RAS oncogene homolog	mras	3.00259	0.00656821
Fibronectin type III domain containing 7	fndc7	2.99032	0.00169647
Nuclear receptor subfamily 4 group A member 2	nr4a2	2.89003	0.000443162
Crumbs cell polarity complex component 2	crb2b	2.86935	0.0428198
Unknown gene	n/a	2.86726	0.00083156
Ribosomal protein L30	rl30	2.79254	0.0335091
Small nuclear ribonucleoprotein D3 polypeptide	smd3	2.76836	0.0334121
Defensin beta 1	defb1	2.7345	5.74397e-05
PYD and CARD domain containing	pycard	2.72232	3.75831e-05
TSC22 domain family protein 1-like	tsc22d1	2.71434	0.00126005
Solute carrier family 12	slc12a7b	2.65993	0.0043686
Adducin 1	add2	2.63867	0.0164269
WD repeat-containing protein 43	wdr43	2.63681	0.0119793
Trinucleotide repeat-containing gene 6C protein-like	tnrc6c1	2.62441	0.019588
Meprin A subunit beta-like	mep1b	2.59277	0.0106135
Polypyrimidine tract binding protein 2a	ptbp2	2.57567	0.036268
Chloride channel protein 2-like	clcn2	2.55619	0.00227671
Protein eva-1 homolog A-like	eva1a	2.51096	0.00362087
40S ribosomal protein S3a	rps3a	2.50989	0.0375397
ATPase, H+ transporting, lysosomal V1 subunit Aa	vata	2.49389	0.0113238
Unknown gene	n/a	2.48778	0.0230172
Opiorphin prepropeptide	prol1	2.48629	0.0173302
Mitochondrial E3 ubiquitin protein ligase 1	mul1b	2.46485	0.040873
Unknown gene	n/a	2.45832	0.0141412
Small EDRK-rich factor 2	serf2	2.4568	0.0493875
Nuclear receptor coactivator 7	ncoa7	2.45348	0.0414564
Oxidative stress induced growth inhibitor family member 2	osgin2	2.43319	0.011914
Unknown gene	n/a	2.40822	0.00526384
Poly A binding protein, cytoplasmic 1 a	pabpc1l	2.37829	0.0107362
Tau-tubulin kinase 2	ttbk2a	2.37417	0.00768143
Mediator of RNA polymerase II transcription subunit 1-like	med1	2.36477	0.0365568
Contactin 4	cntn5	2.35189	0.00912523
RAB21, member RAS oncogene family	rab21	2.34921	0.00368568
Plexin C1	plxnc1	2.34066	0.00211109
Unknown gene	n/a	2.33943	0.0101273
Citrate synthase	cs	2.3327	0.0169578
Interphotoreceptor matrix proteoglycan 2-like	impg2	2.33	0.00385892
Probable G-protein coupled receptor 128	adgrg7	2.32523	0.0205132
Collagen type XX alpha 1 chain	col20a1	2.32065	0.0058097
FYVE, RhoGEF and PH domain containing 4a	fgd4a	2.29801	0.00466412
Caudal type homeodomain protein	cdx1	2.29333	0.00089144
Polypeptide N-acetylgalactosaminyltransferase 18	galnt18a	2.28958	0.00525089
Copine V	cpne9	2.27867	0.0439859
Protein inturned	intu	2.2783	0.00612433
Golgin-45-like	blzf1	2.25603	0.0175621
Myeloid/lymphoid or mixed-lineage leukemia	mllt1a	2.25602	0.000546674
Probable G-protein coupled receptor 151	gpr151	2.24272	0.0125006
Lymphatic vessel endothelial hyaluronic acid receptor 1-like	lyve1	2.22717	0.0374282
Myeloid/lymphoid or mixed-lineage leukemia	mllt1a	2.21349	0.00167672
RAB5A, member RAS oncogene family, b	rab5c	2.20435	0.0421806
Sterile alpha motif domain containing 1a	anks1a	2.18366	0.000615214
Ferritin, heavy polypeptide 1b	frim	2.17159	0.0287331
RAS related protein 1b	rap1b	2.16736	0.0341356
Golgin-45-like	blzf1	2.16372	0.00136597
Homeobox protein HMX3-like	hmx3b	2.15787	0.010608
Zinc finger protein 180-like	znf180	2.15782	0.0222081
Prothymosin alpha-A-like	ptma	2.15475	0.0154335
Lipoma HMGIC fusion partner-like 3	lhfpl4a	2.14811	0.034838
Brain-specific angiogenesis inhibitor 1	adgrb1b	2.14173	0.0195069
Serine/threonine-protein phosphatase 5	ppp5c	2.13515	0.0246143
60S ribosomal protein L12	rpl12	2.13002	0.0275235
Keratin 18	krt18	2.12446	0.0211994
Arginase-1	argi1	2.10427	0.0125712
Calcium/calmodulin dependent protein kinase II alpha	camk2a	2.10311	0.0228303
Zinc finger protein 653	znf653	2.09915	0.0327487
Abhydrolase domain-containing protein 8	abhd8b	2.09286	0.00254944
Semaphorin 6D	sema6d	2.08981	0.00257716
Insulin like growth factor binding protein acid labile subunit	igfals	2.08914	0.00147018
Solute carrier family 7	slc7a3a	2.08453	0.0146287
Gamma-adducin-like	add3	2.08338	0.0236532
BAR/IMD domain containing adaptor protein 2 like 2	baiap2l2	2.08156	0.012618
Tyrosine-protein phosphatase non-receptor type 3-like	ptpn3	2.0811	0.00394921
Fibronectin type III domain containing 5b	fndc5a	2.07602	0.00556075
Intercellular adhesion molecule 2	illr4	2.0741	0.000995637
Protein S100-A1-like	s100a1	2.06446	0.0136165
Voltage-gated hydrogen channel 1	hvcn1	2.03388	0.0208979
Deoxynucleotidyltransferase terminal-interacting p	dnttip1	2.03254	0.00179041
Tumor necrosis factor receptor superfamily member 5-like	cd40	2.02295	0.00120548
Histone-lysine N-methyltransferase 2D-like	kmt2d	2.00204	0.00424562
Hemoglobin subunit alpha-4-like	hba	1.97811	0.0152192
Hemoglobin subunit beta-1-like	hbb1	1.96791	0.0337908
Tectonin beta-propeller repeat containing 1a	tecpr1	1.9674	0.0466847
Unknown gene	n/a	1.95512	0.0107507
Casein kinase 2 beta	csnk2b	1.95063	0.00218549
TATA-box binding protein associated factor 3	taf3	1.9439	0.00245996
Unknown gene	n/a	1.94056	0.0268724
Proteasome assembly chaperone 1	psmg1	1.93727	0.000200011
E3 ubiquitin-protein ligase RFWD3	glg1a	1.93407	0.00667673
Mitochondrial ornithine transporter 1-like	slc25a15a	1.93328	0.00105494
Soluble guanylate cyclase small subunit beta 1 - Ident 35	gucy1b1	1.93111	0.000225129
Ribonucleotide reductase M2 polypeptide	rrm2b	1.92814	0.0127651
Coiled-coil domain-containing protein 69-like	ccdc69	1.91681	0.00312398
Unknown gene	n/a	1.91338	0.046992
Double C2-like domains, delta	rph3ab	1.90339	0.0103203
Fibronectin-like	fn1	1.89144	0.0199101
N-acetylmuramoyl-L-alanine amidase-like	pglyrp2	1.89067	0.00391267
Galactose-3-O-sulfotransferase 2-like	gal3st2	1.8899	0.00263004
Unknown gene	n/a	1.8686	0.0297655
Large proline-rich protein BAG6	bag6l	1.85449	0.0200126
Tissue inhibitor of metalloproteinase 2a	timp2a	1.85314	0.0372473
Tumor necrosis factor (Ligand) superfamily_ member 10 like 2	tnfsf10	1.85286	0.0343318
NOP2/Sun domain family, member 7	nsun7	1.84655	0.0410716
Unknown gene	n/a	1.84113	0.0212526
Helicase SKI2W	skiv2l	1.83914	0.0410515
Protein prune homolog	pcgf5b	1.83888	0.0256586
DENN domain-containing protein 2D-like	dennd2d	1.83881	0.00453261
Spectrin repeat containing, nuclear envelope 1a	syne1	1.83824	0.00292924
40S ribosomal protein S7	rps7	1.83719	0.00771425
Probable G-protein coupled receptor 151	gpr151	1.82514	0.00720432
Phosphate cytidylyltransferase 1, choline, alpha b	pcyt1bb	1.81748	0.0203847
Apoptotic protease-activating factor 1	apaf1	1.81726	0.0209002
Kinesin family member 12	kif12	1.81607	0.00741858
Zinc finger and BTB domain-containing protein 12	zbtb12	1.81242	0.026966
Phosphatidylcholine:ceramide cholinephosphotransfe	sgms1	1.81216	0.0340962
SH2B adapter protein 3	sh2b3	1.80451	0.00908411
Nucleoporin 85	nup85	1.79579	0.00807549
RAB21, member RAS oncogene family	rab21	1.79433	0.0218163
TATA box binding protein	tbp	1.79155	0.00112855
Frizzled homolog 9b	fzd9b	1.78669	0.0166117
Coagulation factor XIII A chain precursor	f13a1b	1.78652	0.000552369
40S ribosomal protein S6	rs6	1.78405	0.0432456
Globoside Alpha-1,3-N-acetylgalactosaminyltransferase 1 (FORS Blood Group)	gbgt1	1.7771	0.037965
Interleukin enhancer binding factor 3b	strbp	1.77537	0.0483216
Sialoadhesin-like	siglec1	1.76216	0.0159887
Unknown gene	n/a	1.76059	0.0254437
Zinc finger protein 2 homolog	zfp2	1.75456	0.0242277
Serine/threonine-protein kinase 40	stk40	1.75136	0.0042397
Rho GTPase-activating protein 32-like	arhgap32	1.74682	0.0224302
Insulin receptor a	insr	1.74232	0.0363278
Zinc transporter ZIP4	slc39a4	1.73493	0.0162644
40S ribosomal protein S7	rps7	1.72998	0.0180782
Zinc finger CCCH domain-containing protein 14-like	zc3h14	1.72815	0.0202098
Hemoglobin subunit alpha	hbaa2	1.7275	0.00366975
Unknown gene	n/a	1.72223	0.00559924
Ankyrin repeat and sterile alpha motif domain-containing protein 1B-like	anks1b	1.71656	0.0020275
60S acidic ribosomal protein P2-like	rla2	1.71642	0.0064101
Vesicle-associated membrane protein 1	vamp1	1.7119	0.040009
Centromere protein J	cenpj	1.70962	0.0418295
GTPase IMAP family member 8-like	gimap8	1.69734	0.0380889
EF-hand and coiled-coil domain-containing protein 1-like	efcc1	1.69623	0.0326806
GULP, engulfment adaptor PTB domain containing 1a	gulp1	1.69555	0.0271282
Putative sodium-coupled neutral amino acid transporter 9	slc38a9	1.69511	0.0267935
Solute carrier family 6	slc6a19	1.69155	0.0334074
Serine/threonine-protein kinase WNK3	wnk3	1.69028	0.0423674
Integrin beta-2-like	itgb2	1.68989	0.029997
Erythrocyte membrane protein band 4.1b	epb41	1.68839	0.0431678
Phosphodiesterase 3A, cGMP-inhibited	pde3a	1.68759	0.000173775
ER degradation-enhancing alpha-mannosidase-like 1	edem3	1.68232	0.0406683
Glycerate kinase	glyctk	1.68024	0.0217587
Cytochrome c iso-1/iso-2-like	cyc1	1.67774	0.0494076
STT3 oligosaccharyltransferase complex catalytic subunit B	stt3b	1.67184	0.00958629
Multiple C2 and transmembrane domain-containing protein 1	mctp1a	1.66969	0.00881096
Unknown gene	n/a	1.66955	0.0252534
SLC2A4 regulator-like	znf395b	1.66887	0.021672
Trafficking protein particle complex subunit 3	trappc3	1.66872	0.0024871
P53-induced death domain-containing protein 1-like	pidd1	1.66317	0.0149215
Protocadherin gamma-B7-like	pcdhgb7	1.66269	0.00321794
Pirin	pir	1.65316	0.00282042
Unknown gene	n/a	1.65002	0.00721132
LRRN4 C-terminal-like protein	lrrn4cl	1.64891	0.00295226
Adenylate cyclase type 9	adcy9	1.64527	0.000206223
Fer-1-like protein 4	fer1l4	1.64405	0.00157898
Tripartite motif-containing protein 55	tri55	1.64047	0.0280647
Butyrophilin subfamily 3 member A2-like	btn3a2	1.63816	0.000716042
Activating signal cointegrator 1 complex subunit 2	ascc2	1.63816	0.00575673
EF-hand domain-containing family member B	efhb	1.63771	4.40278e-05
Mitochondrial 2-oxoglutarate/malate carrier protein	slc25a11	1.63765	0.0488179
H-2 class II histocompatibility antigen gamma chain	cd74	1.63178	0.00496345
Hematopoietically-expressed homeobox protein HHEX	hhex	1.62392	0.0223931
Disintegrin and metalloproteinase domain-containin	adam12	1.61697	0.043766
Unknown gene	n/a	1.61649	0.00092516
Serine/threonine-protein kinase 11-interacting protein	stk11ip	1.61482	0.00116802
Dynein, cytoplasmic 1, light intermediate chain 2	dync1li2	1.61198	0.0263023
Extended synaptotagmin-2	esyt2	1.60835	0.00290939
Protein tyrosine phosphatase, receptor type, N polypeptide 2	ptprn2	1.60831	0.0245417
Isocitrate dehydrogenase 1	idh1	1.59879	0.00304659
Ezrin a	rdx	1.59723	0.0214404
Dual specificity protein kinase CLK2-like	clk2	1.59691	0.00299674
Sentrin-specific protease 5	senp5	1.59343	0.0438582
LIM and SH3 domain protein 1	lasp1	1.59321	0.00716798
Carboxylesterase 5A	mfsd8	1.59161	0.0424407
Nocturnin	nocta	1.58992	0.0085868
Unknown gene	n/a	1.58847	0.0339365
Crystallin beta A1	cryba1	1.58449	0.00269459
Unknown gene	n/a	1.58021	0.024852
Ubiquilin-1	ubqln4	1.57366	0.0104985
Carbonic anhydrase	ca7	1.57362	0.0461955
Exonuclease 3'-5' domain-containing protein 2-like	exd2	1.56739	0.0292141
Methionine--tRNA ligase, mitochondrial	mars2	1.56419	0.0479111
PDIA5 protein; Protein disulfide isomerase family A	pdia5	1.55851	0.0128998
E3 ubiquitin-protein ligase DTX3L	dtx3l	1.55598	0.0359819
Unknown gene	n/a	1.55596	0.0164147
Contactin associated protein family member 5	cntnap5a	1.55476	0.00742417
Zinc finger protein 302	znf302	1.55464	0.017486
Unknown gene	n/a	1.55334	0.0191202
Integrin, beta 6	itgb5	1.55224	0.0154085
Deoxyribonuclease gamma-like	dnase1l1	1.5514	0.00306691
Nuclear receptor subfamily 4 group A member 2	nr4a2	1.54312	0.0408191
Vacuolar protein sorting-associated protein 8 homo	vps8	1.54308	0.010126
Zinc finger SWIM domain-containing protein 6	zswim5	1.53904	0.0221565
Actin, alpha 1a, skeletal muscle	acta1	1.53883	0.021451
Zinc finger protein 2 homolog	zfp2	1.53851	0.0188262
Zinc finger and SCAN domain-containing protein 12-like	zscan12	1.53652	0.0416891
Ring finger protein 144aa	rnf144a	1.53382	0.0186273
Transmembrane protein 106B-like	t106b	1.52695	0.00857794
Zinc finger protein 436-like	znf436	1.52649	0.00344271
Zinc finger and BTB domain-containing protein 16-A-like	zbtb16	1.52369	0.00917963
Negative elongation factor A	nelfa	1.51863	0.0453921
Unknown gene	n/a	1.51814	0.00978521
Elongation factor-1, delta, a	eef1d	1.51391	0.0374503
Transmembrane protein 205	tm205	1.5074	0.0102153
Protein DEK-like	dek	1.50468	0.0463826
60S ribosomal protein L8	rpl8	1.50227	0.0371938
Cadherin, EGF LAG seven-pass G-type receptor 2, like	celsr3	1.50108	0.00152615
Deoxyribonuclease-1-like	dnase1l4.2	1.49842	0.00186626
Vam6/Vps39-like protein	vps39	1.49827	0.00131503
Zinc finger protein 180-like	znf180	1.49532	0.0283648
Unknown gene	n/a	1.49514	0.0264357
Pleckstrin homology-like domain family B member 2	phldb2b	1.49086	0.0412928
Protein kinase, AMP-activated, alpha 2 catalytic subunit	prkaa2	1.48907	0.00745579
L3MBTL histone methyl-lysine binding protein 1	l3mbtl1b	1.48882	0.00483995
Late endosomal/lysosomal adaptor, MAPK and MTOR activator 5	lamtor5	1.4843	0.0227558
Arylsulfatase A	arsa	1.48397	0.0137484
Zinc finger protein 79-like	znf79	1.48386	0.0180919
GRAM domain-containing protein 1A-like	gramd1a	1.4826	0.0149525
MutL homolog 3	mlh3	1.48211	0.026809
Histone H1.3	hist1h1d	1.47975	0.00148005
Unknown gene	n/a	1.47915	3.19922e-05
Mitochondrial ornithine transporter 1-like	slc25a15a	1.46975	0.03426
Charged multivesicular body protein 5a	chmp5	1.46405	0.0280957
Cytochrome c, somatic b	cycsb	1.46342	0.0476541
Inositol monophosphatase domain containing 1	impad1	1.46312	0.0189054
Zinc finger protein 143 - Ident 36	znf143	1.45746	0.00547998
Ectonucleoside triphosphate diphosphohydrolase 1-like	entpd1	1.44933	0.00705117
Unknown gene	n/a	1.44737	0.0288645
C-type lectin domain family 4 member F	clec4f	1.44588	0.00894073
Unknown gene	n/a	1.44296	0.00465806
Glucose 6 phosphatase, catalytic, 3	g6pc3	1.43212	0.033304
RNA polymerase I-specific transcription initiation	rrn3	1.43138	0.0015384
Iroquois-class homeodomain protein IRX-3	irx3a	1.42967	0.0291988
Proteoglycan 4-like	prg4	1.42873	0.00612599
Orexin-like	hcrt	1.42754	0.0120015
Leucine-rich repeat-containing protein 14-like	lrrc14	1.42438	0.0434517
Fibroblast growth factor 10a	fgf22	1.4197	0.0473024
Unknown gene	n/a	1.41885	0.00695367
Low density lipoprotein receptor	lrp8	1.41861	0.00166619
Zinc finger and BTB domain containing 16a	zbtb16b	1.41511	0.00303701
Arsenite methyltransferase-like	as3mt	1.41389	0.04684
Protocadherin-1	pcdh1a	1.41315	0.00290775
Leucine-rich repeat-containing protein 59-like	lrrc59	1.41243	0.0345497
Unknown gene	n/a	1.41156	0.0293403
GTPase IMAP family member 7	gimap7	1.41018	0.0027247
Zinc finger protein 362a	znf362a	1.40785	0.00563855
Peptidyl-prolyl cis-trans isomerase-like 4	ppil4	1.40709	0.0131496
Ubiquitin-conjugating enzyme E2D 4	ub2d2	1.40453	0.0192474
Probable E3 ubiquitin-protein ligase makorin-2	mkrn2	1.40414	0.0174242
Mediator of RNA polymerase II transcription subunit 12-like protein	med12	1.40296	0.0148094
TGF-beta receptor type-2-like	tgfbr2	1.39849	0.00506392
Solute carrier family 12 member 5-like	slc12a5b	1.39836	0.0498474
Tetraspanin 3a	tspan3	1.39652	0.0311087
Unknown gene	n/a	1.39382	0.0117808
Transmembrane protein 30A	cc50a	1.3938	0.0149507
Syntrophin gamma 1	sntg1	1.3908	0.0347048
Unknown gene	n/a	1.38979	0.00370159
Coronin, actin binding protein, 2A	coro2a	1.38512	0.0463206
Double-stranded RNA-binding protein Staufen homolog 1	stau1	1.38472	0.0150272
RNA 3-terminal phosphate cyclase-like protein	rcl1	1.3844	0.0461578
Zinc finger and SCAN domain-containing protein 2-like	zscan2	1.38392	0.0231895
Multimerin-2-like	mmrn2a	1.382	0.0251936
Bone morphogenetic protein receptor type-2	bmpr2	1.37656	0.0335007
Surfeit locus protein 2-like	surf2	1.37611	0.00624589
Trypsin-3	trp-iii	1.37544	0.0107238
Unknown gene	n/a	1.3753	0.0215361
Zinc finger protein 665	znf665	1.37338	0.0469163
Unknown gene	n/a	1.37009	0.0154743
Lysine-specific demethylase 2B	kdm2ab	1.36793	0.0173172
Serine/threonine-protein phosphatase 4 regulatory subunit 3A	ppp4r3a	1.3662	0.0193008
Transport and Golgi organization 6 homolog	tango6	1.36553	0.0471344
BAF nuclear assembly factor 1	banf1	1.36365	0.0266457
Zinc finger and BTB domain-containing protein 18	zbtb18	1.36348	0.0342827
Elongation of very long chain fatty acids	elovl4	1.36292	0.0217415
Unknown gene	n/a	1.36238	0.0183515
Purine nucleoside phosphorylase	pnp	1.36022	0.00955709
Beta-citryl-glutamate synthase B	rimkla	1.35968	0.0286986
Peptidyl-prolyl cis-trans isomerase	fkb11	1.35804	0.0061154
BTB domain containing 1	btbd1	1.35792	0.0215487
Unknown gene	n/a	1.35787	0.000542547
Homeobox protein hox-D3	hoxd3ab	1.35432	0.0303489
Transmembrane protein 235-like	tmem235	1.35088	0.00938453
Zinc finger protein 135-like	znf302	1.34967	0.00767713
Mitochondrial ribosomal protein S15	rt15	1.34486	0.0189946
TRNA-dihydrouridine	dus1l	1.34454	0.0076488
Alpha-dystrobrevin splice variant 1	dtna	1.34407	0.016706
Suppressor of fused homolog	sufu	1.34342	0.0230509
Myotubularin-related protein 10	mtmr10	1.34303	0.0254503
Hepatocyte growth factor a	hgfa	1.33748	0.0486393
Neurogenic locus notch homolog protein 1-like	notch1	1.33709	0.0205598
Collagen type IV alpha-3-binding protein	cert1b	1.33606	0.013799
NMDA receptor-regulated protein 1	narg1	1.33031	0.0208972
Hemoglobin subunit alpha-4	hba4	1.32981	0.0229944
Unknown gene	n/a	1.32921	0.0160268
60S ribosomal protein L5-like	rl5	1.32765	0.00365967
Protein regulator of cytokinesis 1	prc1b	1.32661	0.00275383
Transmembrane protein 149	tm149	1.32554	0.000924348
Zinc finger protein OZF-like	znf146	1.32026	0.0140813
Unknown gene	n/a	1.31895	0.00538371
Solute carrier family 35_ member C2 - Ident 83	slc35c2	1.31683	0.0364487
DnaJ homolog subfamily C member 2	dnajc2	1.31606	0.00416214
Kelch-like protein 4	klhl4	1.31399	0.00726946
RNA binding protein with multiple splicing 2b	rbpms	1.31381	0.0427805
Signal recognition particle 14 kDa protein-like	srp14	1.31037	0.0338741
tripartite motif-containing protein 35-like	trim35	1.31018	0.0090768
Lipase maturation factor 1	lmf1	1.30684	0.0425845
E3 ubiquitin-protein ligase listerin	ltn1	1.30609	0.0239732
SPARC-related modular calcium-binding protein 2	smoc2	1.30467	0.00124118
Unknown gene	n/a	1.30252	0.013596
C-terminal-binding protein 2-like	ctbp2	1.30126	0.0150733
Rho GTPase-activating protein 17-like	arhgap17	1.3009	0.0119354
COX assembly mitochondrial protein 2 homolog	cmc2	1.29958	0.00385535
Opsin-5-like	opn8c	1.29947	0.0430699
Homeo box	hmx3	1.29944	0.0434361
Unknown gene	n/a	1.29892	0.00267713
Isoleucine--tRNA ligase, cytoplasmic	iars1	1.2989	0.0205739
adaptor related protein complex 5 zeta 1 subunit	ap5z1	1.29774	0.00219703
F-box only protein 4	fbxo4	1.29541	0.0222892
Cytokine receptor-like factor 1.a	crlf1	1.29441	0.0037265
Coiled-coil domain containing 86	ccdc86	1.28959	0.0462425
60S ribosomal protein L19	rpl19	1.2894	0.0338844
Galactose-3-O-sulfotransferase 2-like	gal3st2	1.28767	0.0144173
XK-related protein 6	xkr6	1.28663	0.0219151
Unknown gene	n/a	1.28433	0.036263
Unknown gene	n/a	1.2841	0.000132429
Unknown gene	n/a	1.27837	0.00404221
Neurexin 2a	nrxn2	1.27634	0.00940614
Leucine rich repeat and Ig domain containing 3	lingo3	1.27478	0.0216591
Protein tyrosine phosphatase, receptor type, f, b	ptprfa	1.27323	0.00960467
Friend leukemia integration 1b	erg	1.27301	0.0297483
Alpha- and gamma-adaptin-binding protein p34	aagab	1.27159	0.0133723
YEATS domain-containing protein 4	yeats4	1.27155	0.00466782
Myb-like, SWIRM and MPN domains 1	mysm1	1.2697	0.00538323
Nuclear receptor ROR-gamma-like	rorc	1.26965	0.03309
Adenosine deaminase RNA specific B1	adarb1a	1.2696	0.00293034
Unknown gene	n/a	1.26945	0.0253342
Neurensin-1-like	nrsn1	1.26925	0.0147773
39S ribosomal protein L48, mitochondrial-like	mrpl48	1.267	0.00503415
Transmembrane and TPR repeat-containing protein 1	tmtc1	1.26681	0.0202368
Glutaryl-CoA dehydrogenase, mitochondrial	gcdha	1.25807	0.0239481
Zinc finger protein 184-like	znf184	1.25777	0.00509924
Uncharacterized protein C7orf73-like	stmp1	1.256	0.0264034
Zinc finger protein 2 homolog	zfp2	1.25547	0.00821271
Ecotropic viral integration site 5b	evi5	1.25449	0.0136204
Unknown gene	n/a	1.25403	0.0390509
Arachidonate lipoxygenase 3	aloxe3	1.25403	0.0117005
Low-density lipoprotein receptor-related protein 1	lrp1ba	1.25376	0.00446373
Unknown gene	n/a	1.25288	0.0346896
6-phosphofructo-2-kinase/fructose-2,6-bisphosphatase 2-like	pfkfb2a	1.25226	0.0104004
Tubulin, alpha 1a	tuba1a	1.25035	0.0451585
Claudin g	cldnd	1.24814	0.017934
Protein diaphanous homolog 3-like	diaph3	1.24461	0.0152884
Purinergic receptor P2Y11	p2ry11	1.23883	0.0376532
Patatin-like phospholipase domain-containing protein 5	pnpla3	1.23808	0.0184988
Alpha-2-macroglobulin	a2m	1.2378	0.0220345
Ubiquitin-associated and SH3 domain-containing protein B	ubash3bb	1.23524	0.00502915
Ribosomal protein S17	rs17	1.23402	0.0208743
Adrenergic receptor, beta 3a	adrb2b	1.23148	0.0210325
Unknown gene	n/a	1.23129	0.00047439
RILP-like protein 2	rilpl2	1.23043	0.0312798
FHF complex subunit HOOK interacting protein 2B	fam160b2	1.22964	0.0449078
Round spermatid basic protein 1	rsbn1l	1.22611	0.014464
Microtubule associated serine/threonine kinase 2	mast3a	1.22464	0.00975121
IQ and AAA domain-containing protein 1-like	iqca1p1	1.22417	0.0013129
Cornifelin homolog	cnfn	1.22399	0.00224478
40S ribosomal protein S6	rps6	1.22152	0.00367497
Zinc finger protein 180-like	znf180	1.22066	0.0139222
Thymidine kinase 2, mitochondrial-like	tk2	1.21956	0.00850403
Heterogeneous nuclear ribonucleoprotein A3 - Ident 100	hnrnpa3	1.21833	0.0276944
SPRY domain-containing SOCS box protein 2-like	spsb2	1.218	0.021761
Transient receptor potential cation channel subfamily M member 1	trpm1	1.21606	0.0463294
Alkaline ceramidase 1	acer1	1.21592	0.0236729
Unknown gene	n/a	1.2153	0.00718527
E3 ubiquitin-protein ligase ARIH1	arih1	1.21514	0.0240167
Up-regulator of cell proliferation-like	urgcp	1.21496	0.0019237
Synapsin-1	syn1	1.21485	0.00616676
ATP-binding cassette transporter G2A	abcg2a	1.21406	0.0212262
Neural proliferation differentiation and control protein 1-like	npdc1b	1.21341	0.0439546
TEA domain family member 1a	tead1a	1.21296	0.0113998
Cysteine and tyrosine rich protein	cyyr1	1.20961	0.0478121
Lysine-specific demethylase 2B	kdm2ab	1.20726	0.0293546
Dihydropyrimidinase-related protein 2-like	dpysl2	1.20717	0.00685083
Coiled-coil domain-containing protein 177-like	ccdc177	1.2047	0.0412876
Protein shisa-9	shisa8b	1.20467	0.0170318
Unknown gene	n/a	1.19968	0.00969267
Homeobox protein Hox-A5	hoxa5aa	1.19953	0.0151038
GTPase IMAP family member 8-like	gimap8	1.19934	0.00506564
Ankyrin repeat and SAM domain-containing protein 1A	anks1b	1.19887	0.00367766
Adenosine deaminase RNA specific B1	adarb1a	1.19538	0.0246024
Unknown gene	n/a	1.19474	0.0286071
Synaptotagmin-2	syt5b	1.19462	0.0136257
Calcium channel, voltage-dependent, gamma subunit 1	cacng1b	1.19459	0.0421312
Protein disulfide-isomerase A6	pdia6	1.19313	0.0260933
Zinc finger protein 239-like	znf239	1.18974	0.00368012
S100 calcium binding protein P	s100p	1.18827	0.0339541
Ferritin - Ident 30	fth1	1.18784	0.000434359
Centrosomal protein of 104 kDa	cep104	1.1845	0.0133227
Iron-sulfur cluster co-chaperone protein HscB, mitochondrial-like	hsc20	1.18419	0.0287089
Tubulin-specific chaperone d	tbcd	1.18224	0.0153694
Guanine monophosphate synthase	gmps	1.18141	0.0465557
Zinc finger CCCH domain-containing protein 3-like	zc3h3	1.17914	0.0374757
Bone morphogenetic protein receptor, type 1ba	bmpr1bb	1.17759	0.0050266
Mucin-5B-like	muc5b	1.17724	0.0027423
TCR-like	cd3d	1.17337	0.0455853
Unknown gene	n/a	1.17071	0.0219355
Ubiquinone biosynthesis monooxygenase COQ6	coq6	1.17057	0.0341214
Unknown gene	n/a	1.16909	0.00788778
CAMP regulated phosphoprotein 19	arpp19	1.16598	0.00181405
Laminin, beta 2	lamb1b	1.16589	0.00881464
Zinc finger protein 79-like	znf79	1.16521	0.0302236
Unknown gene	n/a	1.16455	0.00359013
Krueppel-like factor 15	klf15	1.16048	0.0441564
Unknown gene	n/a	1.16022	0.047661
Potassium voltage-gated channel subfamily A member 7	kcna1a	1.16	0.016709
Histone H1.3	hist1h1d	1.15518	0.00924639
Fucosidase, alpha-L- 1, tissue	fuca2	1.15446	0.0127818
SET and MYND domain-containing protein 5	smyd5	1.15437	0.0420961
Crystallin, gamma MX, like 1	crygb	1.15414	0.00656009
Unknown gene	n/a	1.15304	0.0397673
T cell receptor alpha	ric3	1.15234	0.0215993
Arsenite methyltransferase-like	as3mt	1.14978	0.00522835
Myelin-associated glycoprotein-like	mag	1.14888	0.0111732
Zinc finger protein 569-like	znf569	1.14871	0.0386338
Ceramide synthase 4a	cers4a	1.14721	0.0397938
Semaphorin 3fa	sema3ga	1.14662	0.0231953
Ubiquitin carboxyl-terminal hydrolase 1	usp1	1.14647	0.0163062
Zinc finger protein 180-like	znf180	1.14506	0.0267149
Membrane associated ring-CH-type finger 3	marchf3	1.14502	0.049211
Unknown gene	n/a	1.13652	0.00174935
Coagulation factor XIII B chain-like	f13b	1.13648	0.0244718
Vesicle transport protein SEC20-like	bnip1b	1.1358	0.0427385
FERM domain-containing protein 4B-like	frmd4bb	1.13429	0.0073054
Transcription factor SOX-17	sox17	1.13373	0.00432827
Deleted in bladder cancer protein 1	brinp1	1.1321	0.00208074
Transient receptor potential cation channel, subfamily C, member 5b	trpc4a	1.1314	0.0381252
Mucin-3A-like	muc3a	1.13127	0.0147718
BRCA1-A complex subunit RAP80-like	uimc1	1.13072	0.00843649
Zinc finger protein 2 homolog	zfp2	1.1299	0.00423061
Unknown gene	n/a	1.12938	0.0209717
General transcription factor 3C polypeptide 6	gtf3c6	1.12936	0.000271923
Cysteine-rich protein 2	crip2	1.1272	0.00512531
Schwannomin-interacting protein 1	schip1	1.12395	0.025098
Acyl-CoA synthetase family member 3	acsf3	1.12265	0.0266691
LIM domain and actin binding 1	lima1	1.12131	0.0228012
Unknown gene	n/a	1.12118	0.0464069
Histone-lysine N-methyltransferase PRDM9-like	prdm9	1.12099	0.03311
Rho guanine nucleotide exchange factor 19-like	arhgef19	1.11989	0.000990722
High mobility group protein HMGI-C-like	hmga2	1.1193	0.00835002
Beta-adrenergic receptor kinase 2-like	adrbk2	1.11547	0.0202151
LYR motif-containing protein 5	lyrm5	1.11302	0.0184243
OTU domain containing 7B - Ident 31	otud7b	1.11278	0.045577
Pantothenate kinase 1	pank1a	1.11121	0.00140369
Zinc finger protein 41 homolog	zfp41	1.11115	0.0285769
Protein slowmo homolog 2	slmo2	1.11041	0.0324129
Acyl-CoA dehydrogenase family member 9, mitochondrial	acad9	1.10875	0.00760437
Carnitine O-acetyltransferase b	cratb	1.10849	0.00870153
Cytosolic phospholipase A2 gamma	pla2g4c	1.10781	0.0172675
Diacylglycerol O-acyltransferase homolog 1a	dgat1a	1.10729	0.0441954
Sharpin and rbck1 related	sharpin	1.10596	0.0255633
RAB9A, member RAS oncogene family	rab9a	1.10482	0.00110156
Phosphatidylinositol 4-kinase beta	pi4kb	1.10467	0.0474521
Zinc finger protein 180-like	znf180	1.09828	0.0348058
Vitamin K-dependent gamma-carboxylase	ggcx	1.0976	0.0209022
Astrotactin-1	astn1	1.09704	0.0417992
Unknown gene	n/a	1.09379	0.0268262
Prostaglandin reductase 1	ptgr1	1.09364	0.0292357
Septin 6	sept8a	1.09328	0.0454565
EGF domain-specific O-linked N-acetylglucosamine transferase	eogt	1.09252	0.000986301
Sortilin-related receptor	sorl1	1.09198	0.0137102
Zinc finger protein 235-like	znf235	1.09086	0.0167961
Zinc finger and SCAN domain-containing protein 31-like	zscan31	1.08979	0.0170091
Aldehyde dehydrogenase 18 family, member A1	aldh18a1	1.08912	0.00138291
SWI/SNF related, matrix associated, actin dependent regulator of chromatin, subfamily D, member 3	smarcd3b	1.08862	0.0127417
XK-related protein 6	xkr6	1.08808	0.00531403
Ribosomal protein L3	rpl3l	1.08724	0.0245278
Vacuolar protein sorting-associated protein 13B-like	vps13b	1.0859	0.0452289
WNT1-inducible-signaling pathway protein 3	wisp3	1.0855	0.0219781
Unknown gene	n/a	1.08512	0.0378133
Dual specificity protein kinase CLK2-like	clk2	1.08392	0.0217747
Probable carboxypeptidase X1	cpxm1	1.08336	0.00509709
Serine/arginine-rich splicing factor 3a	sfrs3	1.07991	0.00433232
GTPase IMAP family member 4-like	gimap4	1.07859	0.0367335
CD28 T-cell-specific surface glycoprotein	cd28	1.07844	0.0364364
Down syndrome critical region protein 3	vps26c	1.07805	0.00260602
Unknown gene	n/a	1.07796	0.0349422
Leucine-rich repeat transmembrane neuronal protein 1-like	lrrtm1	1.07682	0.0020377
DnaJ homolog subfamily B member 6	dnjb6	1.07382	0.0404346
Cholinergic receptor, nicotinic, beta 2a	chrna6	1.07245	0.0385923
Otogelin-like	otogl	1.07218	0.00116583
Tropomyosin alpha-3 chain	tpm3	1.07071	0.031381
Interleukin-22 receptor subunit alpha-2-like	ifngr1l1	1.06961	0.0030681
Globoside alpha-1,3-N-acetylgalactosaminyltransferase 1-like	gbgt1	1.06757	0.0374173
Integrin beta-4	itgb4	1.06638	0.00696683
Regulator of G-protein signaling 5b	rgs16	1.06609	0.0396105
Zinc finger protein 436-like	znf436	1.06526	0.0297439
Unknown gene	n/a	1.06496	0.0469153
FAST kinase domain-containing protein 2	fastkd2	1.06437	0.0267469
Integrator complex subunit 1	ints1	1.06283	0.0472566
Cell migration-inducing and hyaluronan-binding protein-like	cemip	1.06269	0.0212095
DNA endonuclease RBBP8	rbbp8	1.06156	0.014694
Sirtuin 4	sirt4	1.06103	0.0342784
Steroid receptor RNA activator 1-like	sra1	1.05982	0.0122449
Integrin alpha 11 subunit - Ident 26	itga11	1.05916	0.0441415
Ciliogenesis associated TTC17 interacting protein	catip	1.05851	0.00941733
Zinc finger protein 687-like	znf687	1.05832	0.00414191
Proteinase-activated receptor 1	f2r	1.0575	0.0263429
Collagen alpha-1(XVI) chain	col16a1	1.0562	0.0198871
Thrombospondin-1	thbs1b	1.05615	0.0165959
Unknown gene	n/a	1.05428	0.00236169
C1q and tumor necrosis factor related protein 4	c1qtnf4	1.0525	0.00836314
DENN/MADD domain containing 2Db	dennd2db	1.0524	0.0229085
Phosphatidylinositol transfer protein beta isoform-like	pitpnbl	1.05163	0.0016055
Rho GTPase-activating protein SYDE2-like	syde2	1.04821	0.0174452
Mimecan precursor	ogna	1.04717	0.0459715
DnaJ homolog subfamily A member 1	dnja1	1.04608	0.0194092
EMILIN-3	emilin3a	1.04605	0.0406495
Unknown gene	n/a	1.04489	0.00244994
Caskin-1	caskin1	1.04476	0.0170656
Tousled-like kinase 2	tlk1	1.0441	0.0495898
Leucine-rich repeat protein 1	lrr1	1.04408	0.0145782
Signal sequence receptor, gamma	ssr3	1.04355	0.00466775
Round spermatid basic protein 1	rsbn1	1.04104	0.0323959
Cysteine-rich DPF motif domain-containing protein	cdpf1	1.04094	0.00621294
Pyrin	mefv	1.03948	0.0306545
Unknown gene	n/a	1.03908	0.0119148
Hemoglobin subunit beta	hbb	1.0373	0.0152232
NADH dehydrogenase [ubiquinone] 1 alpha subcomplex subunit 2-like	ndufa2	1.03647	0.0240498
Autophagy related 2A	atg2a	1.03588	0.0392253
Serrate RNA effector molecule homolog	srrt	1.03501	0.0488984
DENN domain-containing protein 2A	dennd2b	1.03205	0.0333669
Nuclear receptor subfamily 4 group A member 2	nr4a2	1.03203	0.0475931
Protein timeless homolog	timeless	1.03121	0.0208441
Nuclear receptor-binding protein	zn235	1.03103	0.0413411
Trypsin-1	trp-i	1.0306	0.0348363
Unknown gene	n/a	1.03058	0.00864074
Arf-GAP with dual PH domain-containing protein 1	adap1	1.02902	0.0153896
Multidrug resistance-associated protein 1-like	abcc1	1.02832	0.015218
Wolf-Hirschhorn syndrome candidate 1	nsd3	1.02828	0.0444375
UDP-N-acetyl-alpha-D-galactosamine:polypeptide N-acetylgalactosaminyltransferase 1	galnt1	1.02794	0.0205135
PiggyBac transposable element-derived protein 4	pgbd4	1.02531	0.00988806
Coiled-coil domain containing 80	ccdc80	1.02364	0.0495834
Minor histocompatibility antigen H13	hm13	1.02262	0.00842094
Pseudopodium-enriched atypical kinase 1	peak1	1.0218	0.011061
52 kDa Ro protein-4	trim21	1.01938	0.0442519
Solute carrier family 34	slc34a1b	1.0187	0.00826061
Unknown gene	n/a	1.01839	0.0103115
Ubiquitin specific protease 4	usp4	1.01769	0.00796658
Unknown gene	n/a	1.01519	0.0391526
LysM and putative peptidoglycan-binding domain-containing protein 3	lysmd3	1.01478	0.0420153
Zinc finger protein 629-like	znf629	1.0127	0.0201375
ADAMTS-like protein 5	adamtsl5	1.01238	0.00345907
Olfactomedin 3a	noe1	1.01171	0.00720942
Zinc finger protein 703-like	znf703	1.00926	0.00164278
Tuberous sclerosis 1a	tsc1b	1.00708	0.0230538
Von Willebrand factor A domain-containing protein 5A-like	vwa5a	1.00625	0.0064205
Serine incorporator 5	serinc5	1.00561	0.0245695
Suppressor of cytokine signaling 3b	socs3b	1.00553	0.0265547
Non-histone chromosomal protein HMG-14-like	hmgn1	1.00389	0.0148901
Espin-like protein	espnl	1.00202	0.0417885
Globoside alpha-1,3-N-acetylgalactosaminyltransferase 1-like	gbgt1	1.00194	0.000123127
Unknown gene	n/a	1.00141	0.0325344
Unknown gene	n/a	1.00083	0.0485683
TCR-like	cd3d	0.999763	0.00111589
Golgin subfamily A member 4	golga4	0.999581	0.00271542
CD4 molecule	cd4	0.998089	0.0219077
Zinc finger protein 768-like	znf768	0.996936	0.0241159
Protein kinase C, epsilon a	prkce	0.996596	0.00394115
Unknown gene	n/a	0.994782	0.00232759
Acid phosphatase 5b, tartrate resistant	acp5a	0.993551	0.0324668
Low-density lipoprotein receptor class A domain-containing protein 2	ldlrad2	0.992787	0.0122842
G-protein coupled receptor 1	gpr1	0.991327	0.0423696
Zinc finger protein 239-like	znf239	0.990902	0.00245443
Mitochondrial ribosomal protein S25	mrps25	0.99039	0.0238792
steroid hormone receptor ERR1-like	esrra	0.990218	0.0225142
Kelch-like protein 17	klhl17	0.989175	0.00936592
Guanine nucleotide exchange factor VAV2	ltc4s	0.987346	0.0367816
Zinc finger protein 135-like	znf302	0.98733	0.0499716
Acidic	anp32b	0.985213	0.000468845
40S ribosomal protein S3a	rs3a	0.982829	0.0150907
Nuclear receptor subfamily 0 group B member 2-like	nr0b2b	0.981799	0.0161486
MutL homolog 3	mlh3	0.981428	0.00876429
Alpha-2-macroglobulin-like	a2ml1	0.976219	0.00350103
Tubulin, beta 4B class IVb	tubb4b	0.975539	0.0115025
Zinc finger protein 664-like	znf664	0.973955	0.0140151
Apoptosis regulatory protein Siva-like	siva1	0.973897	0.0266137
Nucleolar protein 7, 27kDa	nol7	0.971997	0.0399485
Unknown gene	n/a	0.971887	0.00678786
Insulin receptor substrate 2	irs2b	0.971872	0.000856343
Protein-glutamine gamma-glutamyltransferase 2-like	tgm2	0.970937	0.0111471
Male-specific lethal 1-like 1	msl1a	0.970226	0.0173132
Zinc finger protein 148 - Ident 51	znf281b	0.969598	0.0312415
Exostoses	ext1c	0.966965	0.00860305
Phospholipase C, eta 2a	plch2	0.966066	0.0245558
Crooked neck-like protein 1	crnkl1	0.965321	0.0338108
Tetranectin	tetn	0.963342	0.00533149
ADP-ribosylation factor GTPase activating protein 2	arfgap2	0.956638	0.0278401
Unknown gene	n/a	0.955373	0.0335862
COX assembly mitochondrial protein 2 homolog	cmc2	0.953845	0.0384544
Solute carrier family 15 member 3	slc15a4	0.950594	0.047106
Synapsin IIa	syn2	0.950346	0.0074423
HUS1 checkpoint clamp component	hus1	0.947869	0.0234576
E3 ubiquitin-protein ligase TRIM68	trim68	0.947653	0.0393743
Inner centromere protein-like	incenp	0.945578	0.00280516
Probable Xaa-Pro aminopeptidase 3	xpp3	0.944639	0.0309159
Perlwapin-like	wap	0.944064	0.0283163
ArfGAP with RhoGAP domain, ankyrin repeat and pH domain 1	arap1	0.943886	0.0130971
Kelch-like protein 29	klhl29	0.943625	0.0232019
YTH domain family protein 1	ythdf1	0.943267	0.00483006
Ribosomal protein S6 kinase-like 1	rps6kl1	0.943059	0.00369767
Protein lin-37 homolog	lin37	0.941822	0.0169281
Unknown gene	n/a	0.941425	0.000535381
G-protein coupled receptor 183-like	gpr183	0.938738	0.0278249
Galectin-3-binding protein A-like	lgals3	0.938247	0.02372
Unknown gene	n/a	0.937401	0.0472351
P21-activated protein kinase-interacting protein 1-like	pak1ip1	0.935068	0.0324081
Unknown gene	n/a	0.933309	0.00917107
Actin filament-associated protein 1-like 1	afap1l1	0.932908	0.0488007
Unknown gene	n/a	0.932363	0.0489258
UDP-glucuronosyltransferase-like	ugt1a1	0.931757	0.0165758
Alpha-2-macroglobulin	a2m	0.927523	0.0420902
C2 domain-containing protein 3	c2cd3	0.927408	0.0192228
Ahsg protein - Ident 28	hrg	0.92605	0.0268729
Histidine-rich glycoprotein-like	hrg	0.925685	0.0173144
Lysophospholipase-like protein 1 (lypl1)	lyplal1	0.923918	0.0204282
Protein C19orf12 homolog	c19orf12	0.922899	0.0038382
peptide chain release factor 1, mitochondrial-like	mtrf1	0.922873	0.0313283
Ubiquitin-conjugating enzyme E2Q	ube2q2	0.922652	0.0232909
Radial spoke head protein 6 homolog A	rsph4a	0.921455	0.013641
Unknown gene	n/a	0.921104	0.0381509
Thyroid hormone receptor alpha	thra	0.920791	0.0264033
Opioid receptor_ delta 1	oprd1b	0.919834	0.0379746
Zinc finger protein 260-like	znf260	0.917242	0.025889
DNA-directed RNA polymerase I subunit RPA43	twistnb	0.915592	0.0388368
NAD-dependent protein deacetylase sirtuin-1	sirt1	0.912977	0.0323997
Zinc finger and BTB domain-containing protein 47	znf652	0.912961	0.0089841
Neural cell adhesion molecule L1.1-like	ncam1	0.911655	0.00839351
Rho GTPase-activating protein 24-like	arhgap24	0.9116	0.0182545
Mitotic-spindle organizing protein 2-like	mzt2b	0.911258	0.00753085
Unknown gene	n/a	0.910249	0.0267372
Histone acetyltransferase KAT5	kat5	0.91016	0.0263231
Mediator complex subunit 10	med10	0.909192	0.0359145
Selenoprotein S-like	selenos	0.909172	0.0366557
LON peptidase N-terminal domain and RING finger protein 1-like	lonrf1	0.908098	0.00948937
Tweety homolog 3b	ttyh3b	0.907791	0.0340034
Crystallin, gamma MX, like 1	crygmx	0.907587	0.0129879
SH3 and multiple ankyrin repeat domains protein 1	shank1	0.907002	0.00186747
Serine/threonine-protein kinase Nek4-like	nek12	0.906894	0.0381658
Leucine-rich repeat flightless-interacting protein 1	lrrfip1	0.906463	0.00185682
Ribonuclease P 14 subunit	rpp14	0.906327	0.0366201
Casein kinase 1, delta b	csnk1a1	0.906025	0.011023
Phosphoinositide-3-kinase, regulatory subunit, polypeptide 2	pik3r2	0.90587	0.0149829
Netrin receptor DCC-like	dcc	0.905814	0.0146492
ATPase family AAA domain-containing protein 3B	atad3b	0.905269	0.0249244
Unknown gene	n/a	0.904348	0.0402393
Proline-serine-threonine phosphatase-interacting p	pstpip1a	0.903836	0.00466391
Apolipoprotein B MRNA editing enzyme catalytic subunit 2	apobec2	0.903234	0.0158031
Ankyrin repeat and MYND domain-containing protein	ankmy2	0.901734	0.035415
Bucky ball	buc	0.900983	0.0100309
Transcription factor 12	tcf12	0.900754	0.0174497
Unknown gene	n/a	0.900749	0.0186722
TANK-binding kinase 1-binding protein 1	tbkbp1	0.900472	0.00813852
SH3 domain-containing protein 19	sh3d19	0.90017	0.041486
Ninjurin-1	ninj2	0.897284	0.0128455
Lysozyme G-like	lyg1	0.896337	0.0158426
Kv channel-interacting protein 2-like	kcnip2	0.894237	0.0355509
Inner nuclear membrane protein Man1-like	lemd3	0.893996	0.0314823
Histidine triad nucleotide binding protein 3	hint3	0.892429	0.0036195
tartrate-resistant acid phosphatase type 5-like	acp5b	0.892263	0.00935762
Galectin-2-like	leg2	0.891843	0.0266122
Cysteinyl-TRNA synthetase 2, mitochondrial	cars2	0.89183	0.045277
Unknown gene	n/a	0.891663	0.0276464
Topoisomerase	top2b	0.891322	0.0094419
Zinc finger protein 518A	znf518a	0.890635	0.0194554
NADH:ubiquinone oxidoreductase subunit B2	ndub2	0.890401	0.0141573
Nuclear receptor subfamily 4 group A member 2	nr4a2	0.889769	0.00690658
Porphobilinogen deaminase	hem3	0.889109	0.0474646
Hydroperoxide isomerase ALOXE3-like	aloxe3	0.889098	0.00620747
Zinc finger protein 502-like	znf502	0.888629	0.00448317
VPS9 domain-containing protein 1-like	vps9d1	0.888114	0.00795822
Growth factor receptor-bound protein 2a	grb2	0.886076	0.0164398
Potassium channel subfamily K member 15	kcnkf	0.885655	0.0259494
GRINL1A combined protein 15; Protein GCOM1	myzap	0.885097	0.0117925
Tumor necrosis factor alpha-induced protein 3	tnfaip3	0.884647	0.0308968
E3 ubiquitin-protein ligase MARCH9	tmem223	0.882309	0.0436562
Phosphatidylserine synthase 1	ptdss1	0.879965	0.0401893
PHD finger protein 6	phf6	0.879879	0.00179301
Ninein-like	ninl	0.879602	0.0170142
E3 ubiquitin-protein ligase TRIM22-like	trim22	0.878807	0.0130372
Unknown gene	n/a	0.878446	0.0394815
Syntaxin-6-like	stx6	0.87835	0.0406075
Ubiquitin-conjugating enzyme E2 J1 (ub2j1)	ube2j1	0.878274	0.0472391
Platelet-activating factor acetylhydrolase 1b, catalytic subunit 2	pa1b3	0.87738	0.00678791
MARCKS-related protein-like	marcksl1b	0.874422	0.00413841
Zinc finger protein 331-like	znf331	0.873984	0.0218686
Zinc finger E-box binding homeobox 2a	zeb1b	0.873836	0.0428636
Structure-specific endonuclease subunit SLX1	slx1b	0.873341	0.00741439
Unknown gene	n/a	0.871392	0.002136
Egl nine homolog 2	egln2	0.870291	0.01023
TATA-binding protein-associated factor 2N-like	taf15	0.870014	0.0210738
ATP-sensitive inward rectifier potassium channel 10	kcnj10a	0.869897	0.00819708
Unknown gene	n/a	0.869164	0.0410189
Calponin 3, acidic a	cnn1	0.866167	0.00272995
DCN1, defective in cullin neddylation 1, domain containing 5	dcun1d4	0.865977	0.0406979
G protein-coupled receptor 22	gpr22a	0.86571	0.0164442
Polypyrimidine tract binding protein 2a	ptbp2	0.865699	0.0136754
Zinc finger protein 2-like	znf2	0.864849	0.00583789
Serrate RNA effector molecule homolog	srrt	0.864257	0.0384974
ADAMTS-like protein 3	ints12	0.864124	0.00934802
5-oxoprolinase, ATP-hydrolysing	oplah	0.860567	0.0376599
YY1-associated factor 2-like	yaf2	0.859062	0.0103129
Histidine-rich glycoprotein-like	hrg	0.858989	0.0180515
Spectrin beta isoform a, SPTN2	sptb	0.857673	0.0211931
Unknown gene	n/a	0.855904	0.0476939
Adaptor-related protein complex 2, alpha 1 subunit	ap2a1	0.855457	0.0272087
Unknown gene	n/a	0.855018	0.00213974
60S ribosomal protein L6	rpl6	0.854671	0.00432154
Protein sidekick-1-like	sdk1	0.854216	0.0051544
Unknown gene	n/a	0.854191	0.0184509
Elongation factor 2	ef2	0.853876	0.0123595
Protein phosphatase 1, catalytic subunit, alpha isoform a	ppp1cb	0.853769	0.0264009
Helicase SRCAP	srcap	0.853743	0.0098339
Zinc finger protein OZF-like	znf146	0.853566	0.0115435
Microtubule-actin cross-linking factor 1, isoforms 1/2/3/5	macf1	0.853159	0.0463114
Latent-transforming growth factor beta-binding protein 2	ltbp2	0.852325	0.00940692
Cyclin-dependent kinase 2	cdk1	0.851632	0.0327503
FAD-dependent oxidoreductase domain-containing protein 2	foxred2	0.851296	0.0362506
Ras-associated and pleckstrin homology domains-containing protein 1-like	raph1	0.849477	0.00101183
Tight junction protein 2	tjp2	0.848566	0.0482824
Vesicle amine transport protein 1 homolog	vat1	0.846307	0.0347818
Serine/threonine-protein phosphatase 6 regulatory	ankrd44	0.844998	0.00153248
Unknown gene	n/a	0.844967	0.0181756
NACHT, LRR and PYD domains-containing protein 1	nlrp1	0.844862	0.0263217
Dynein assembly factor 1_ axonemal - Ident 30	dnaaf1	0.844135	0.000318874
Guanine nucleotide binding protein	gnb4	0.842303	0.0277728
Protein Wiz-like	wiz	0.841462	0.0420729
Protein Smaug homolog 1	samd4a	0.840076	0.0424784
Early growth response 2b	egr2	0.837794	0.0334665
Protein lin-28 homolog A-like	lin28a	0.837449	0.0364819
LLGL scribble cell polarity complex component 1	llgl1	0.836754	0.000910001
Supervillin-like	svilc	0.8362	0.000850276
Fanconi anemia group I protein	fanci	0.83522	0.0240153
Cell surface A33 antigen-like	gpa33	0.834009	0.0420461
D4, Zinc and double PHD fingers family 2	dpf2	0.833264	0.0140558
Mitogen-activated protein kinase-activated protein kinase 3	mapkapk3	0.832286	0.00508592
Chromodomain helicase DNA binding protein 4b	chd3	0.831777	0.0189534
Short transient receptor potential channel 7	trpc3	0.831293	0.00492932
Abhydrolase domain containing 2a	abhd2	0.830743	0.0441909
Protein TANC1	tanc1	0.829775	0.00808004
Podocalyxin-like protein 2	podxl2	0.829512	0.0119654
Glycylpeptide N-tetradecanoyltransferase	nmt1b	0.828946	0.00688247
Zinc finger protein 180-like	znf180	0.823792	0.00384383
Fibrillin 1	fbn1	0.823267	0.0338362
Dynein heavy chain 6, axonemal-like	dnah6	0.822617	0.00558346
Unknown gene	n/a	0.819787	0.0371017
Jagunal homolog 1-A	jgn1a	0.818223	0.0415948
Thymosin beta-12	tyb12	0.818159	0.0255432
Solute carrier family 25 member 51	slc25a51	0.817357	0.0132265
Plastin 3	pls3	0.81608	0.0370986
39S ribosomal protein L36, mitochondrial-like	rm36	0.814863	0.00825701
Integrator complex subunit 5	ints5	0.814446	0.0443612
Unknown gene	n/a	0.813558	0.0301145
MBT domain-containing protein 1	mbtd1	0.813536	0.000874669
Tankyrase, TRF1-interacting ankyrin-related ADP-ribose polymerase	tnks2	0.81246	0.0211631
BOC cell adhesion associated, oncogene regulated	boc	0.81214	0.0116122
Serine/threonine kinase 3	stk3	0.810616	0.00792001
Phosphatase and actin regulator 3	phactr3	0.810419	0.0145324
Spastic paraplegia 21	spg21	0.810363	0.0359597
Glucosaminyl (N-Acetyl) transferase 3, mucin type	gcnt3	0.80951	0.0364311
Protocadherin 10b	pcdh10	0.807098	0.0322912
ADP-ribosylation factor-like 8Bb	arl8a	0.804713	0.022814
E3 ubiquitin-protein ligase rnf146; AltName: Full=RING finger protein 146	rnf146	0.803158	0.0451989
Alpha-2-macroglobulin-like	a2m	0.802708	0.0430905
Inhibitor of growth family, member 5a	ing4	0.80247	0.0433324
Potassium channel tetramerisation domain containing 3	shkbp1	0.800561	0.036046
Small proline rich protein 1A	sprr1a	0.800486	0.0158195
Cathepsin D	ctsd	-0.801022	0.0388906
Actin, cytoplasmic 1	actb	-0.803898	0.00886571
Acyl-CoA-binding protein-like	acbp	-0.80465	0.028858
Eph receptor B2b	ephb3	-0.804991	0.0263658
potassium voltage-gated channel subfamily H member 8-like	kcnh8	-0.807209	0.0116033
Nuclear receptor subfamily 4 group A member 2	nr4a2	-0.807469	0.0420673
Janus kinase 2a	jak2	-0.811874	0.0136349
NADH-ubiquinone oxidoreductase chain 1	mt-nd1	-0.818564	0.0042464
Protein WWC3	wwc1	-0.820111	0.0463084
Ubiquitin specific peptidase 18	usp18	-0.823247	0.0268398
PWWP domain-containing protein MUM1L1	slc29a1a	-0.824001	0.0326168
Protocadherin gamma subfamily C, 5	pcdhgc5	-0.826722	0.0304278
ATP synthase subunit a-like	mt-atp6	-0.827536	0.0108902
Leucyl-TRNA synthetase 2, mitochondrial	lars2	-0.831132	0.000702023
TRIM39	trim39	-0.831793	0.0478587
Annexin A1c	anxa1a	-0.832261	0.0171356
85/88 kDa calcium-independent phospholipase A2-like	pla2g6	-0.833144	0.00085473
Histone acetyltransferase KAT6A-like	kat6a	-0.833389	0.0165022
Interferon regulatory factor 7B	irf7b	-0.834623	0.0207419
NADH dehydrogenase subunit 2	mt-nd2	-0.834633	0.0132815
Transforming growth factor, beta receptor 1 a	acvr1c	-0.842512	0.047016
Puratrophin-1-like	plekhg4	-0.842894	0.0435113
Retinol dehydrogenase 11	rdh11	-0.854583	0.048621
60S ribosomal protein L28	rl28	-0.859397	0.0494072
Macrosialin CD68	cd68	-0.861481	0.00751922
Cell division cycle protein 27 homolog	cdc27	-0.861545	0.0460006
AarF domain containing kinase 4	coq8b	-0.862429	0.0252504
Unknown gene	n/a	-0.866952	0.0330813
LIM domain-containing protein 2	limd2	-0.871054	0.00932555
NADH:ubiquinone oxidoreductase subunit B7	ndub7	-0.874222	0.0367785
60 kDa SS-A/Ro ribonucleoprotein	ubald2	-0.882665	0.0204939
Semaphorin 3fa	sema3fa	-0.882774	0.0354626
Glycerol-3-phosphate dehydrogenase 1c	gpd1c	-0.883843	0.0476945
Matrix metalloproteinase-9	mmp9	-0.887091	0.0452516
Sterol regulatory element-binding protein cleavage	scap	-0.887172	0.0211394
Transcription factor CP2-like protein 1	tfcp2l1	-0.887865	0.0437155
Sarcoplasmic/endoplasmic reticulum calcium ATPase 2-like	atp2a2	-0.888365	0.0298984
Zonadhesin	zan	-0.889322	0.00818605
MHC class II beta chain	hla-dmb	-0.889606	0.0298454
NACHT, LRR and PYD domains-containing protein 1	nlrp1	-0.891599	0.0085177
Neuron navigator 3	nav3	-0.892503	0.00290145
Unknown gene	n/a	-0.893141	0.00123519
CD9 antigen	cd9	-0.894702	0.0225775
CMRF35-like molecule	cd300c	-0.896365	0.0142712
40S ribosomal protein S9	rs9	-0.896387	0.000171843
Macrophage receptor MARCO	marco	-0.899162	0.033429
Lipid phosphate phosphatase-related protein type 4b	plppr4a	-0.902885	0.0178356
Apolipoprotein A-IV - Ident 93	apoa4	-0.904247	0.0352512
RAR-related orphan receptor C b	rorca	-0.904294	0.0236416
Proteinase-activated receptor 3-like	f2rl2	-0.906244	0.0412658
Anoctamin 10	ano10	-0.907403	0.0365164
Complement factor H-like	cfh	-0.908735	0.0284178
Unknown gene	n/a	-0.914023	0.034254
Bombesin receptor subtype-3-like	brs3	-0.917805	0.00675894
L-serine dehydratase/L-threonine deaminase	sds	-0.92153	0.0205116
Unknown gene	n/a	-0.929979	0.0485198
Myosin, heavy chain 10, non-muscle	myh11a	-0.931567	0.0363643
Unknown gene	n/a	-0.932179	0.0277586
Gelsolin precursor	scinlb	-0.939422	0.000809634
Gamma-soluble NSF attachment protein; cDNA FLJ6110	napga	-0.941273	0.0442833
Unknown gene	n/a	-0.943296	0.0472467
60S ribosomal protein L24	rl24	-0.944297	0.0142223
Epsin-2-like	epn2	-0.945369	0.0332916
Unknown gene	n/a	-0.946131	0.0434674
CD63 antigen-like	cd63	-0.947456	0.0186937
Neurobeachin-like protein 2	nbeal2	-0.95076	0.00931035
Constitutive coactivator of PPAR-gamma-like protein 1	fam120a	-0.959049	0.00639381
40S ribosomal protein S4, Y isoform 1	rps4y1	-0.963649	0.039425
Transcobalamin-2-like	tco2	-0.964238	0.0472641
Unknown gene	n/a	-0.965207	0.0259405
ATPase, H+ transporting, lysosomal V0 subunit a2a	atp6v0a2b	-0.966495	0.029981
Serine/threonine-protein kinase/endoribonuclease IRE1a-like	ern1	-0.967483	0.0133587
Spectrin beta chain, non-erythrocytic 2	sptbn2	-0.970674	0.0381016
Membrane frizzled-related protein	mfrp	-0.973414	0.0105798
Suppression of tumorigenicity 7 like	st7l	-0.974621	0.0458988
Mitogen-activated protein kinase 12b, p38	mk12	-0.975264	0.00117998
Nuclear GTPase SLIP-GC-like	nuggc	-0.978502	0.0497935
Signal transducer and activator of transcription 1-alpha/beta	stat1b	-0.985204	0.0229286
52 kDa Ro protein-4	trim21	-0.988077	0.0423721
7-methylguanosine phosphate-specific 5 -nucleotidase	nt5c3a	-0.988651	0.0353495
UDP-N-acetylglucosamine transferase subunit ALG13 homolog	alg13	-0.9926	0.0351208
Myeloperoxidase (mpo)	mpx	-0.992662	0.000663666
Collagen type II, alpha-1a	col1a2	-0.995169	0.0375695
Doublesex- and mab-3-related transcription factor 3	dmrt3	-0.996235	0.00982249
Elongation of very long chain fatty acids	elovl1a	-0.999726	0.0347133
Rho GTPase activating protein 4	arhgap4a	-1.00804	0.0249136
Ubiquitin carboxyl-terminal hydrolase	usp30	-1.01076	0.025934
Transketolase b	tkt	-1.01133	0.0124983
Von Willebrand factor C domain-containing protein 2-like - Ident 45	vwc2l	-1.01207	0.0215275
Tumor necrosis factor receptor superfamily member 1B	tnfrsf1b	-1.01325	0.0326354
Gamma-aminobutyric acid (GABA) A receptor_ alpha 1 - Ident 70	gabra1	-1.01427	0.0293164
Unknown gene	n/a	-1.01855	0.0414649
B-cell receptor CD22-like	cd22	-1.01987	0.0108698
Kinesin-like protein KIF23	kif23	-1.02461	0.033691
Cingulin-like protein 1	cgnl1	-1.02646	0.0291639
Deleted in malignant brain tumors 1	dmbt1	-1.02808	0.0338379
CDP-diacylglycerol synthase	cds2	-1.03009	0.0303228
Musashi homolog 1	msi1	-1.03113	0.0438636
Interleukin 13 receptor alpha-2	il13ra2	-1.03303	0.0458058
Proteasome activator complex subunit 4	psme4a	-1.03465	0.0448368
Latrophilin-2	adgrl2	-1.03485	0.0149015
Asparaginase	lpp60	-1.04179	0.0433264
Sperm acrosome membrane-associated protein 4-like	spaca4	-1.04336	0.014689
Tubulin, beta 4B class IVb	tubb4b	-1.04387	0.0395824
SH3 and multiple ankyrin repeat domains protein 1	shank1	-1.04782	0.00640003
Unknown gene	n/a	-1.0521	0.0011984
RAD21 homolog	rad21b	-1.05263	0.0421865
Frizzled homolog 2	fzd2	-1.05415	0.0430191
Josephin-2	josd2	-1.05591	0.0422488
Endonuclease domain-containing 1 protein	endod1	-1.05612	0.0232987
Dolichyl-diphosphooligosaccharide--protein glycosyltransferase subunit 4	ost4	-1.06248	0.00999152
Leucine-rich repeats and immunoglobulin-like domains protein 1	lrig1	-1.06334	0.0081987
Tetratricopeptide repeat protein 37-like	ttc37	-1.06723	0.0162648
RAP2C, member of RAS oncogene family	rap2b	-1.07431	0.0444034
Complement component C6	r7bpb	-1.07587	0.0483138
Semaphorin 3fa - Ident 50	sema3f	-1.0877	0.00520255
Metalloprotease TIKI1	trabd2b	-1.0901	0.0152527
Unknown gene	n/a	-1.09113	0.0247193
Relaxin-3 receptor 1-like	rxfp3	-1.09498	0.00450654
Synaptojanin 1	synj1	-1.09703	0.0436566
Unknown gene	n/a	-1.09932	0.0367182
Integrin, alpha 10	itga10	-1.10572	0.0467112
Ubiquitin-conjugating enzyme E2 variant 2	ube2v1	-1.1066	0.0379776
Helicase POLQ-like	helq	-1.10958	0.0326064
Erythroid membrane-associated protein	ermap	-1.1116	0.0200073
Vesicle-associated membrane protein 8-like	vamp8	-1.11452	0.0391164
Otogelin-like	otogl	-1.11626	0.024899
ATP-binding cassette, sub-family C	abcc4	-1.1167	0.0430314
Protein tyrosine phosphatase, non-receptor type 1	ptpn1	-1.12057	0.0466083
IL-8 receptor	cxcr1	-1.12724	0.0388108
Unknown gene	n/a	-1.13005	0.0498363
Protocadherin-17-like	pcdh17	-1.13015	0.0235248
Guanylin-like	guca2a	-1.13473	0.0244085
Solute carrier family 22 member 23	slc22a23	-1.13626	0.00330007
Phospholipase B1, membrane-associated	plb1	-1.13845	0.0184081
Zinc finger and SCAN domain-containing protein 5D	zscan5dp	-1.14453	0.0206623
Probable palmitoyltransferase ZDHHC8	zdhhc8	-1.14917	0.00490894
Chemerin chemokine-like receptor 1	cmklr1	-1.1501	0.0406731
Adaptin ear-binding coat-associated protein 2-like	necap2	-1.15279	0.0286571
Cyclic AMP-dependent transcription factor ATF-4-like	atf4a	-1.15319	0.0467059
Low-density lipoprotein receptor-related protein 6	lrp6	-1.15853	0.000162501
Lysophosphatidic acid receptor 6-like	gpr55a	-1.15997	0.0386597
Unknown gene	n/a	-1.16322	0.0243154
Sprouty RTK signaling antagonist 1	spy1	-1.16351	0.0103876
Ankyrin repeat and SAM domain-containing protein 4B-like	anks4b	-1.1675	0.0322932
Telomerase-binding protein EST1A	smg6	-1.18007	0.0198343
Astrocytic phosphoprotein PEA-15	pea15	-1.18833	0.0325001
Solute carrier family 43 member 3-like	slc43a3	-1.19207	0.00242791
Dynamin-2-like	dnm2	-1.19759	0.0196601
Unknown gene	n/a	-1.20216	0.0319157
Mitochondrial inner membrane protein OXA1L	oxa1l	-1.20337	0.00918238
Sushi domain-containing protein 2	susd2	-1.20479	0.032691
SOSS complex subunit B2-like	nabp1b	-1.2052	0.0418813
Calcium/calmodulin dependent protein kinase II delta	camk2d	-1.21858	0.0311806
5-hydroxymethylcytosine	hmces	-1.22785	0.0112675
Novel protein similar to vertebrate spectrin_ beta_ non-erythrocytic 1	sptbn1	-1.22997	0.00769949
Protein asteroid homolog 1-like	aste1a	-1.23334	0.0462107
Probable phospholipid-transporting ATPase IF	atp11b	-1.23664	0.0475937
Unknown gene	n/a	-1.23776	0.0484222
Ankyrin repeat and SOCS box protein 11-like	asb11	-1.24416	0.0346923
Zinc finger protein 79-like	znf79	-1.25284	0.0247394
DNA-directed RNA polymerase	polrmt	-1.25321	0.0319259
Solute carrier family 8	slc8a1b	-1.25515	0.0331985
Tyrosine-protein kinase Jak1	jak1	-1.25572	0.0419364
Unknown gene	n/a	-1.25911	0.0171682
Hexokinase 2	hk1	-1.2674	0.0417679
E3 ubiquitin-protein ligase Topors-like	topors	-1.27698	0.0214011
Protein lyl-1	lyl1	-1.27776	0.00599352
Ferritin, heavy polypeptide 1b	frim	-1.28084	0.020784
Peroxiredoxin 2	prdx1	-1.2856	0.00264161
Delta-type opioid receptor-like	oprd1	-1.29843	0.0363795
Serine/threonine-protein kinase PLK1	plk1	-1.29865	0.00522494
Ankyrin repeat domain 39	ankrd39	-1.30525	0.0321456
Protein O-mannosyl-transferase 2-like	pomt2	-1.3069	0.0378985
Caspase-2-like	casp2	-1.31038	0.0309971
RNA-binding protein 5-like	rbm5	-1.31725	0.026756
Mitogen-activated protein kinase kinase kinase 9	map3k9	-1.31839	0.0114936
Unknown gene	n/a	-1.32419	0.0381807
Semaphorin-6B	sema6bb	-1.33288	0.00609677
MAP7 domain-containing protein 2-like	map7d2	-1.36315	0.0177656
Cadherin 17, LI cadherin	cdh16	-1.36629	0.0364126
High mobility group protein B2-like	hmgb2	-1.37191	0.0352928
Myosin-binding protein C, fast-type	mybpc2a	-1.3812	0.0269571
Eph receptor A4, like	epha3	-1.38228	0.0209037
Mucin-2-like	muc2	-1.39772	0.014587
RUN and FYVE domain containing 2	rufy1	-1.42813	0.0224278
CD9 antigen	tspan2a	-1.43878	0.0318714
CD9 antigen	cd9	-1.44258	0.00781886
Serine protease 1-like	prss1	-1.45181	0.0267988
Unconventional myosin-If	myo1f	-1.46789	0.02207
Gamma-glutamyltransferase 1b	ggt1a	-1.47127	0.00216343
Unknown gene	n/a	-1.47859	0.00165397
Unknown gene	n/a	-1.47868	0.0294233
RING finger protein 166-like	rnf166	-1.50103	0.0322509
AT rich interactive domain 3B	arid3b	-1.53493	0.00344386
Zinc finger protein 345-like	znf345	-1.53648	0.0240058
Unknown gene	n/a	-1.54431	0.0109435
Unknown gene	n/a	-1.54896	0.0340817
Angiotensin-converting enzyme 2	ace2	-1.5609	0.0339141
Multidrug and toxin extrusion protein 1-like	slc47a1	-1.56327	0.00453814
Unknown gene	n/a	-1.56717	0.00295736
Sodium-dependent noradrenaline transporter-like	slc6a2	-1.57134	0.0443874
Neurogenic differentiation factor	neurod4	-1.60431	0.0116682
Transient receptor potential cation channel subfam	hrc	-1.63079	0.0216521
Forkhead box protein Q1	foxq1	-1.66752	0.00219191
Purine nucleoside phosphorylase	pnp4b	-1.67568	0.0451514
Zymogen granule membrane protein 2	zg16	-1.69056	0.0492348
Prostate cancer associated transcript 1	pcat1	-1.69486	0.00805695
Adenosine receptor A1	adora1a	-1.71951	0.0373311
Arylalkylamine N-acetyltransferase 1	aanat	-1.77188	0.00557991
Receptor-type tyrosine-protein phosphatase beta-like	ptprb	-1.8062	0.00295587
Anoctamin-10-like	ano10	-1.82016	0.0128865
Family with sequence similarity 126, member A	fam126a	-1.82879	0.0375679
Splicing factor, arginine/serine-rich 15	scaf4	-1.85869	0.0396853
Endonuclease domain-containing 1 protein-like	endod1	-1.85901	0.0323878
Kelch-like protein 11	klhl11	-1.94124	0.0094039
SUN domain-containing protein 2	sun2	-1.94994	0.0118792
Potassium voltage-gated channel subfamily H member 8-like	kcnh8	-2.04543	0.0258834
Unknown gene	n/a	-2.08381	0.00172927
Serine/threonine-protein kinase 16	stk16	-2.11545	0.000698268
Ubiquitin specific peptidase 50	usp50	-2.27819	0.00566033
Unknown gene	n/a	-2.54174	0.0118575

## Sheet: Supp. Table 2
Supplementary Table 2 – Summary of the Gene Ontology (GO) terms obtained from the microarray-based enrichment analysis for the intestine of Atlantic salmon fed 0.15% AQUOLIVE®-supplemented diet. Table lists the GOs term identificator (GO-term), GO description, the observed differentially expressed genes (DEGs) count, term p value, and gene acronyms included.
Biological Process (GO)
GO-term	term description	observed gene count	term p value	acronyms detail
GO:0007249	I-kappaB kinase/NF-kappaB signaling	21	0.00103017	cd40	cd74	eef1d	f2r	lamtor5	ndufa2	otud7b	pidd1	ppp5c	prkce	pycard	tbkbp1	sharpin	sirt1	tgm2	tnfaip3	tnfsf10	trim22	trim39	trim68	ube2v1
GO:0043122	regulation of I-kappaB kinase/NF-kappaB signaling	19	0.000763803	cd40	cd74	eef1d	f2r	lamtor5	otud7b	pidd1	ppp5c	prkce	pycard	sharpin	sirt1	tgm2	tnfaip3	tnfsf10	trim22	trim39	trim68	ube2v1

## Sheet: Supp. Table 3
Supplementary Table 3 – Summary of the Gene Ontology (GO) terms obtained from the microarray-based enrichment analysis for the intestine of Atlantic salmon fed 0.15% AQUOLIVE®-supplemented diet. Table lists the GOs term identificator (GO-term), GO description, the observed differentially expressed genes (DEGs) count, term p value, and gene acronyms included.
Biological Process (GO)
GO-term	term description	observed gene count	term p value	acronyms detail
GO:0016192	vesicle-mediated transport	114	0.000130141	a2m	abcc4	actb	ap2a1	ap5z1	apaf1	arfgap2	arhgap17	arl8a	arsa	atad3b	atp11b	atp2a2	blzf1	camk2a	cd22	cd63	cd68	cd9	chmp5	clec4f	csnk2b	ctbp2	ctsd	cxcr1	dmbt1	dnase1l1	dnm2	dpysl2	dtx3l	dync1li2	eef2	endod1	epha3	epn2	esyt2	evi5	fn1	fth1	fuca2	golga4	grb2	grk3	gulp1	hbb	hrg
GO:0006887	exocytosis	57	0.000233798	a2m	abcc4	apaf1	arhgap17	arl8a	arsa	atad3b	atp11b	atp2a2	camk2a	cd63	cd68	cd9	csnk2b	ctbp2	ctsd	cxcr1	dnase1l1	eef2	endod1	fn1	fth1	fuca2	hbb	hrg	hvcn1	idh1	il13ra2	itgb2	lgals3	llgl1	mmp9	nbeal2	ndufa2	notch1	pla2g6	pnp	ptprb	ptprn2	pycard	rab21	rab5c	rab9a	rap1b	rap2b	s100p
GO:0002366	leukocyte activation involved in immune response	49	0.00010314	apaf1	arl8a	arsa	atad3b	atp11b	cd28	cd40	cd63	cd68	cd74	csnk2b	ctsd	cxcr1	dnase1l1	eef2	fth1	fuca2	gpr183	hbb	hla-dmb	hmces	hvcn1	idh1	il13ra2	itgb2	lgals3	mmp9	nbeal2	ndufa2	pglyrp2	pnp	prkce	ptprb	ptprn2	pycard	rab5c	rap1b	rap2b	rorc	rps6	s100p	slc15a4	srp14	stk11ip	tnfrsf1b	tubb4b
GO:0002274	myeloid leukocyte activation	43	0.000918988	apaf1	arl8a	arsa	atad3b	atp11b	cd63	cd68	cd74	csnk2b	ctsd	cxcr1	dnase1l1	eef2	fth1	fuca2	hbb	hvcn1	idh1	il13ra2	itgb2	jak2	lgals3	mmp9	nbeal2	ndufa2	pnp	prkce	ptprb	ptprn2	pycard	rab5c	rap1b	rap2b	s100p	slc15a4	srp14	stk11ip	tgfbr2	tnfrsf1b	tubb4b	vamp2	vamp8	vat1
GO:0002275	myeloid cell activation involved in immune response	40	0.000190011	apaf1	arl8a	arsa	atad3b	atp11b	cd63	cd68	csnk2b	ctsd	cxcr1	dnase1l1	eef2	fth1	fuca2	hbb	hvcn1	idh1	il13ra2	itgb2	lgals3	mmp9	nbeal2	ndufa2	pnp	prkce	ptprb	ptprn2	pycard	rab5c	rap1b	rap2b	s100p	slc15a4	srp14	stk11ip	tnfrsf1b	tubb4b	vamp2	vamp8	vat1
GO:0002444	myeloid leukocyte mediated immunity	39	0.000499503	apaf1	arl8a	arsa	atad3b	atp11b	cd63	cd68	csnk2b	ctsd	cxcr1	dnase1l1	eef2	fth1	fuca2	hbb	hvcn1	idh1	il13ra2	itgb2	lgals3	mmp9	nbeal2	ndufa2	pnp	ptprb	ptprn2	pycard	rab5c	rap1b	rap2b	s100p	slc15a4	srp14	stk11ip	tnfrsf1b	tubb4b	vamp2	vamp8	vat1
GO:0043299	leukocyte degranulation	39	0.000254788	apaf1	arl8a	arsa	atad3b	atp11b	cd63	cd68	csnk2b	ctsd	cxcr1	dnase1l1	eef2	fth1	fuca2	hbb	hvcn1	idh1	il13ra2	itgb2	lgals3	mmp9	nbeal2	ndufa2	pnp	ptprb	ptprn2	pycard	rab5c	rap1b	rap2b	s100p	slc15a4	srp14	stk11ip	tnfrsf1b	tubb4b	vamp2	vamp8	vat1
GO:0036230	granulocyte activation	38	0.000160136	apaf1	arl8a	arsa	atad3b	atp11b	cd63	cd68	csnk2b	ctsd	cxcr1	dnase1l1	eef2	fth1	fuca2	hbb	hvcn1	idh1	itgb2	lgals3	mmp9	nbeal2	ndufa2	pnp	ptprb	ptprn2	pycard	rab5c	rap1b	rap2b	s100p	slc15a4	srp14	stk11ip	tnfrsf1b	tubb4b	vamp2	vamp8	vat1
GO:0043312	neutrophil degranulation	37	0.000132788	apaf1	arl8a	arsa	atad3b	atp11b	cd63	cd68	csnk2b	ctsd	cxcr1	dnase1l1	eef2	fth1	fuca2	hbb	hvcn1	idh1	itgb2	lgals3	mmp9	nbeal2	ndufa2	pnp	ptprb	ptprn2	pycard	rab5c	rap1b	rap2b	s100p	slc15a4	srp14	stk11ip	tnfrsf1b	tubb4b	vamp8	vat1
[truncated: 68 more columns]

## Sheet: Supp. Table 4
Supplementary Table 4 – Summary of the Gene Ontology (GO) terms obtained from the microarray-based enrichment analysis for the intestine of Atlantic salmon fed 0.15% AQUOLIVE®-supplemented diet. Table lists the GOs term identificator (GO-term), GO description, the observed differentially expressed genes (DEGs) count, term p value, and gene acronyms included.
Biological Process (GO)
GO-term	term description	observed gene count	term p value	acronyms detail
GO:0072331	signal transduction by p53 class mediator	23	0.000385436	casp2	cd74	cdk1	chd3	csnk2b	hus1	ing4	kat5	kat6a	pak1ip1	pidd1	prkaa2	pycard	rbbp8	rpl26	rps7	rrm2b	rrn3	sirt1	taf15	taf3	tbp	topors

## Sheet: Supp. Fig. 1
Supplementary Figure 1 - Daily mean values for water temperature (°C), dissolved oxygen (mg/L), pH and salinity (ppt) in experimental tanks along the entire nutritional trial conducted in order to evaluate the effect of a diet supplemented with a phytogenic. Daily data are computed using the individual values for each experimental tank (n = 12); no data for weekends or holidays are reported since…
